# Supplementary material for: Associations of Social Jetlag with Dietary Behavior, Physical Activity and Obesity among Chinese Adolescents
Source: Nutrients. 2022 Jan 25;14(3):510. doi: 10.3390/nu14030510 (PMC8840712; doi:10.3390/nu14030510)
Supplement: Supplementary file 1 [file nutrients-14-00510-s001.zip]

Archive with 1 entries (1 files):
- nutrients-1552043-supplementary.pdf
